# Supplementary material for: Integrated Bioinformatics Analysis Identifies NCAPG2 as an Immune-Related Prognostic Biomarker in Breast Cancer
Source: World J Oncol. 2026 Jun 25;17(4):509–23. doi: 10.14740/wjon2768 (PMC13375428; doi:10.14740/wjon2768)
Supplement: Suppl 2 — The results of GSEA in the high expression NCAPG2 group. [file wjon-17-04-509-s002.xls]

## Sheet: HIGH
NAME	GS<br> follow link to MSigDB	GS DETAILS	SIZE	ES	NES	NOM p-val	FDR q-val	FWER p-val	RANK AT MAX	LEADING EDGE
KEGG_OOCYTE_MEIOSIS	KEGG_OOCYTE_MEIOSIS	Details ...	111	0.779137	2.71898	0	0	0	6398	tags=53%, list=11%, signal=60%
KEGG_PROGESTERONE_MEDIATED_OOCYTE_MATURATION	KEGG_PROGESTERONE_MEDIATED_OOCYTE_MATURATION	Details ...	85	0.733018	2.55232	0	0	0	6688	tags=48%, list=11%, signal=54%
KEGG_CELL_CYCLE	KEGG_CELL_CYCLE	Details ...	124	0.824697	2.49392	0	0	0	5343	tags=69%, list=9%, signal=76%
KEGG_PYRIMIDINE_METABOLISM	KEGG_PYRIMIDINE_METABOLISM	Details ...	97	0.721725	2.44744	0	0	0	8623	tags=57%, list=15%, signal=66%
KEGG_UBIQUITIN_MEDIATED_PROTEOLYSIS	KEGG_UBIQUITIN_MEDIATED_PROTEOLYSIS	Details ...	130	0.776545	2.43135	0	0	0	9084	tags=71%, list=16%, signal=84%
KEGG_RNA_DEGRADATION	KEGG_RNA_DEGRADATION	Details ...	56	0.811592	2.4089	0	0	0	7909	tags=77%, list=14%, signal=89%
KEGG_PURINE_METABOLISM	KEGG_PURINE_METABOLISM	Details ...	153	0.617454	2.38955	0	0	0	8550	tags=43%, list=15%, signal=50%
KEGG_P53_SIGNALING_PATHWAY	KEGG_P53_SIGNALING_PATHWAY	Details ...	66	0.683129	2.3535	0	0	0	9084	tags=55%, list=16%, signal=65%
KEGG_GLIOMA	KEGG_GLIOMA	Details ...	65	0.670418	2.35171	0	0	0	10046	tags=58%, list=17%, signal=71%
KEGG_ERBB_SIGNALING_PATHWAY	KEGG_ERBB_SIGNALING_PATHWAY	Details ...	86	0.659244	2.34635	0	0	0	10046	tags=55%, list=17%, signal=66%
KEGG_THYROID_CANCER	KEGG_THYROID_CANCER	Details ...	29	0.7594	2.3461	0	0	0	7736	tags=59%, list=13%, signal=68%
KEGG_LONG_TERM_POTENTIATION	KEGG_LONG_TERM_POTENTIATION	Details ...	70	0.671587	2.33482	0	0	0	7191	tags=43%, list=12%, signal=49%
KEGG_WNT_SIGNALING_PATHWAY	KEGG_WNT_SIGNALING_PATHWAY	Details ...	150	0.622608	2.33129	0	0	0	12163	tags=53%, list=21%, signal=67%
KEGG_LYSINE_DEGRADATION	KEGG_LYSINE_DEGRADATION	Details ...	39	0.768747	2.32774	0	0	0	7974	tags=69%, list=14%, signal=80%
KEGG_NON_SMALL_CELL_LUNG_CANCER	KEGG_NON_SMALL_CELL_LUNG_CANCER	Details ...	54	0.683043	2.31464	0	0	0	8192	tags=52%, list=14%, signal=60%
KEGG_SMALL_CELL_LUNG_CANCER	KEGG_SMALL_CELL_LUNG_CANCER	Details ...	84	0.685598	2.30413	0	0	0	10344	tags=60%, list=18%, signal=72%
KEGG_NEUROTROPHIN_SIGNALING_PATHWAY	KEGG_NEUROTROPHIN_SIGNALING_PATHWAY	Details ...	125	0.657211	2.30151	0	0	0	11204	tags=62%, list=19%, signal=77%
KEGG_SPLICEOSOME	KEGG_SPLICEOSOME	Details ...	126	0.788954	2.29918	0	0	0	7859	tags=75%, list=13%, signal=87%
KEGG_PROSTATE_CANCER	KEGG_PROSTATE_CANCER	Details ...	89	0.664256	2.29702	0	0	0	8192	tags=48%, list=14%, signal=56%
KEGG_NUCLEOTIDE_EXCISION_REPAIR	KEGG_NUCLEOTIDE_EXCISION_REPAIR	Details ...	44	0.803652	2.29473	0	0	0	6367	tags=66%, list=11%, signal=74%
KEGG_ADHERENS_JUNCTION	KEGG_ADHERENS_JUNCTION	Details ...	68	0.718286	2.29215	0	5.81607e-05	0.001	10462	tags=62%, list=18%, signal=75%
KEGG_CHRONIC_MYELOID_LEUKEMIA	KEGG_CHRONIC_MYELOID_LEUKEMIA	Details ...	73	0.693517	2.28103	0	5.5517e-05	0.001	10203	tags=66%, list=17%, signal=80%
KEGG_PANCREATIC_CANCER	KEGG_PANCREATIC_CANCER	Details ...	69	0.679376	2.27234	0	5.31032e-05	0.001	10179	tags=64%, list=17%, signal=77%
KEGG_PATHWAYS_IN_CANCER	KEGG_PATHWAYS_IN_CANCER	Details ...	322	0.592226	2.26684	0	5.08906e-05	0.001	8404	tags=41%, list=14%, signal=48%
KEGG_CYSTEINE_AND_METHIONINE_METABOLISM	KEGG_CYSTEINE_AND_METHIONINE_METABOLISM	Details ...	34	0.727034	2.25385	0	4.8855e-05	0.001	10428	tags=74%, list=18%, signal=89%
KEGG_HOMOLOGOUS_RECOMBINATION	KEGG_HOMOLOGOUS_RECOMBINATION	Details ...	26	0.83826	2.24818	0	4.69759e-05	0.001	6367	tags=81%, list=11%, signal=91%
KEGG_INSULIN_SIGNALING_PATHWAY	KEGG_INSULIN_SIGNALING_PATHWAY	Details ...	137	0.61567	2.24108	0	4.52361e-05	0.001	10040	tags=51%, list=17%, signal=62%
KEGG_ENDOCYTOSIS	KEGG_ENDOCYTOSIS	Details ...	179	0.618766	2.23662	0	4.36205e-05	0.001	10106	tags=46%, list=17%, signal=55%
KEGG_BASAL_TRANSCRIPTION_FACTORS	KEGG_BASAL_TRANSCRIPTION_FACTORS	Details ...	35	0.792182	2.23136	0	4.21163e-05	0.001	7576	tags=74%, list=13%, signal=85%
KEGG_ENDOMETRIAL_CANCER	KEGG_ENDOMETRIAL_CANCER	Details ...	52	0.676429	2.2288	0	4.07125e-05	0.001	7964	tags=52%, list=14%, signal=60%
KEGG_GAP_JUNCTION	KEGG_GAP_JUNCTION	Details ...	88	0.60272	2.22598	0	3.93992e-05	0.001	11725	tags=44%, list=20%, signal=55%
KEGG_REGULATION_OF_ACTIN_CYTOSKELETON	KEGG_REGULATION_OF_ACTIN_CYTOSKELETON	Details ...	212	0.59529	2.2253	0	3.81679e-05	0.001	11608	tags=50%, list=20%, signal=62%
KEGG_FC_GAMMA_R_MEDIATED_PHAGOCYTOSIS	KEGG_FC_GAMMA_R_MEDIATED_PHAGOCYTOSIS	Details ...	93	0.651918	2.21939	0	3.70113e-05	0.001	11594	tags=57%, list=20%, signal=71%
KEGG_PATHOGENIC_ESCHERICHIA_COLI_INFECTION	KEGG_PATHOGENIC_ESCHERICHIA_COLI_INFECTION	Details ...	56	0.689286	2.21277	0	3.59228e-05	0.001	11418	tags=61%, list=20%, signal=75%
KEGG_PHOSPHATIDYLINOSITOL_SIGNALING_SYSTEM	KEGG_PHOSPHATIDYLINOSITOL_SIGNALING_SYSTEM	Details ...	76	0.653051	2.20981	0	6.2602e-05	0.002	11594	tags=57%, list=20%, signal=71%
KEGG_INOSITOL_PHOSPHATE_METABOLISM	KEGG_INOSITOL_PHOSPHATE_METABOLISM	Details ...	54	0.682215	2.19611	0	9.55853e-05	0.003	11594	tags=61%, list=20%, signal=76%
KEGG_RENAL_CELL_CARCINOMA	KEGG_RENAL_CELL_CARCINOMA	Details ...	66	0.67722	2.18802	0	0.000125516	0.004	7978	tags=55%, list=14%, signal=63%
KEGG_GNRH_SIGNALING_PATHWAY	KEGG_GNRH_SIGNALING_PATHWAY	Details ...	101	0.566515	2.18293	0	0.000122213	0.004	10046	tags=41%, list=17%, signal=49%
KEGG_MISMATCH_REPAIR	KEGG_MISMATCH_REPAIR	Details ...	23	0.875262	2.17199	0	0.000172585	0.006	5131	tags=87%, list=9%, signal=95%
KEGG_DNA_REPLICATION	KEGG_DNA_REPLICATION	Details ...	36	0.882814	2.16339	0	0.00019476	0.007	2040	tags=75%, list=3%, signal=78%
KEGG_AXON_GUIDANCE	KEGG_AXON_GUIDANCE	Details ...	128	0.589757	2.16082	0	0.000220498	0.007	11256	tags=48%, list=19%, signal=59%
KEGG_VIBRIO_CHOLERAE_INFECTION	KEGG_VIBRIO_CHOLERAE_INFECTION	Details ...	53	0.650465	2.14565	0	0.00024031	0.008	11013	tags=49%, list=19%, signal=60%
KEGG_EPITHELIAL_CELL_SIGNALING_IN_HELICOBACTER_PYLORI_INFECTION	KEGG_EPITHELIAL_CELL_SIGNALING_IN_HELICOBACTER_PYLORI_INFECTION	Details ...	68	0.629729	2.14509	0	0.000234722	0.008	8610	tags=46%, list=15%, signal=53%
KEGG_COLORECTAL_CANCER	KEGG_COLORECTAL_CANCER	Details ...	62	0.651594	2.13906	0	0.000278722	0.009	8075	tags=50%, list=14%, signal=58%
KEGG_GLYCOLYSIS_GLUCONEOGENESIS	KEGG_GLYCOLYSIS_GLUCONEOGENESIS	Details ...	62	0.612523	2.13351	0	0.000294208	0.009	10428	tags=47%, list=18%, signal=57%
KEGG_BLADDER_CANCER	KEGG_BLADDER_CANCER	Details ...	41	0.642655	2.12519	0	0.000281688	0.009	9084	tags=54%, list=16%, signal=64%
KEGG_PENTOSE_PHOSPHATE_PATHWAY	KEGG_PENTOSE_PHOSPHATE_PATHWAY	Details ...	27	0.706063	2.12475	0	0.00027582	0.009	7862	tags=56%, list=13%, signal=64%
KEGG_N_GLYCAN_BIOSYNTHESIS	KEGG_N_GLYCAN_BIOSYNTHESIS	Details ...	46	0.704309	2.12471	0	0.000270191	0.009	11938	tags=70%, list=20%, signal=87%
KEGG_AMINO_SUGAR_AND_NUCLEOTIDE_SUGAR_METABOLISM	KEGG_AMINO_SUGAR_AND_NUCLEOTIDE_SUGAR_METABOLISM	Details ...	42	0.671567	2.12425	0	0.000264787	0.009	9703	tags=52%, list=17%, signal=63%
KEGG_RIG_I_LIKE_RECEPTOR_SIGNALING_PATHWAY	KEGG_RIG_I_LIKE_RECEPTOR_SIGNALING_PATHWAY	Details ...	69	0.61114	2.1234	0	0.000283544	0.009	9902	tags=45%, list=17%, signal=54%
KEGG_ACUTE_MYELOID_LEUKEMIA	KEGG_ACUTE_MYELOID_LEUKEMIA	Details ...	57	0.629364	2.11304	0	0.00041181	0.014	8404	tags=49%, list=14%, signal=57%
KEGG_MELANOGENESIS	KEGG_MELANOGENESIS	Details ...	101	0.554623	2.10725	0	0.000422226	0.015	12163	tags=42%, list=21%, signal=52%
KEGG_MTOR_SIGNALING_PATHWAY	KEGG_MTOR_SIGNALING_PATHWAY	Details ...	51	0.630849	2.07944	0	0.000762239	0.021	8484	tags=53%, list=15%, signal=62%
KEGG_LONG_TERM_DEPRESSION	KEGG_LONG_TERM_DEPRESSION	Details ...	68	0.562459	2.07139	0	0.000971782	0.026	10024	tags=37%, list=17%, signal=44%
KEGG_ONE_CARBON_POOL_BY_FOLATE	KEGG_ONE_CARBON_POOL_BY_FOLATE	Details ...	17	0.783613	2.06942	0	0.00105295	0.027	5796	tags=65%, list=10%, signal=72%
KEGG_AMINOACYL_TRNA_BIOSYNTHESIS	KEGG_AMINOACYL_TRNA_BIOSYNTHESIS	Details ...	22	0.806602	2.06457	0	0.00105224	0.028	8868	tags=77%, list=15%, signal=91%
KEGG_AMYOTROPHIC_LATERAL_SCLEROSIS_ALS	KEGG_AMYOTROPHIC_LATERAL_SCLEROSIS_ALS	Details ...	53	0.594572	2.05721	0	0.00134847	0.032	9063	tags=38%, list=16%, signal=45%
KEGG_TOLL_LIKE_RECEPTOR_SIGNALING_PATHWAY	KEGG_TOLL_LIKE_RECEPTOR_SIGNALING_PATHWAY	Details ...	102	0.605921	2.05599	0	0.00132599	0.032	12191	tags=54%, list=21%, signal=68%
KEGG_TGF_BETA_SIGNALING_PATHWAY	KEGG_TGF_BETA_SIGNALING_PATHWAY	Details ...	85	0.609719	2.03498	0	0.00159203	0.036	10179	tags=51%, list=17%, signal=61%
KEGG_GLYCOSPHINGOLIPID_BIOSYNTHESIS_LACTO_AND_NEOLACTO_SERIES	KEGG_GLYCOSPHINGOLIPID_BIOSYNTHESIS_LACTO_AND_NEOLACTO_SERIES	Details ...	26	0.665696	2.0294	0	0.00173126	0.037	11336	tags=62%, list=19%, signal=76%
KEGG_T_CELL_RECEPTOR_SIGNALING_PATHWAY	KEGG_T_CELL_RECEPTOR_SIGNALING_PATHWAY	Details ...	107	0.634652	2.0134	0	0.00211362	0.039	8332	tags=43%, list=14%, signal=50%
KEGG_REGULATION_OF_AUTOPHAGY	KEGG_REGULATION_OF_AUTOPHAGY	Details ...	34	0.652355	1.98451	0	0.00291652	0.05	9872	tags=47%, list=17%, signal=57%
KEGG_MAPK_SIGNALING_PATHWAY	KEGG_MAPK_SIGNALING_PATHWAY	Details ...	266	0.496513	1.96399	0	0.00358604	0.068	12333	tags=42%, list=21%, signal=53%
KEGG_TIGHT_JUNCTION	KEGG_TIGHT_JUNCTION	Details ...	129	0.549265	1.96232	0	0.00360842	0.071	11401	tags=50%, list=20%, signal=62%
KEGG_FC_EPSILON_RI_SIGNALING_PATHWAY	KEGG_FC_EPSILON_RI_SIGNALING_PATHWAY	Details ...	79	0.53868	1.9575	0	0.00364486	0.073	12189	tags=47%, list=21%, signal=59%
KEGG_CYTOSOLIC_DNA_SENSING_PATHWAY	KEGG_CYTOSOLIC_DNA_SENSING_PATHWAY		53	0.577526	1.9266	0	0.00460273	0.102	10057	tags=42%, list=17%, signal=50%
KEGG_GLYCEROLIPID_METABOLISM	KEGG_GLYCEROLIPID_METABOLISM		43	0.553031	1.90966	0	0.00536799	0.125	10063	tags=37%, list=17%, signal=45%
KEGG_MELANOMA	KEGG_MELANOMA		71	0.504496	1.85932	0	0.00786592	0.186	10040	tags=39%, list=17%, signal=48%
KEGG_BASE_EXCISION_REPAIR	KEGG_BASE_EXCISION_REPAIR	Details ...	34	0.751088	2.04688	0.0018797	0.0014245	0.034	3827	tags=53%, list=7%, signal=57%
KEGG_GLYCOSYLPHOSPHATIDYLINOSITOL_GPI_ANCHOR_BIOSYNTHESIS	KEGG_GLYCOSYLPHOSPHATIDYLINOSITOL_GPI_ANCHOR_BIOSYNTHESIS		25	0.699373	1.87615	0.00194175	0.00695197	0.164	10035	tags=60%, list=17%, signal=72%
KEGG_GLYCOSAMINOGLYCAN_BIOSYNTHESIS_KERATAN_SULFATE	KEGG_GLYCOSAMINOGLYCAN_BIOSYNTHESIS_KERATAN_SULFATE		15	0.716879	1.9328	0.00194932	0.00443882	0.093	11571	tags=67%, list=20%, signal=83%
KEGG_GLYCEROPHOSPHOLIPID_METABOLISM	KEGG_GLYCEROPHOSPHOLIPID_METABOLISM		72	0.499702	1.85387	0.00194932	0.00808159	0.19	9657	tags=36%, list=17%, signal=43%
KEGG_VEGF_SIGNALING_PATHWAY	KEGG_VEGF_SIGNALING_PATHWAY		76	0.497688	1.83191	0.00195695	0.0096123	0.224	12493	tags=42%, list=21%, signal=53%
KEGG_DORSO_VENTRAL_AXIS_FORMATION	KEGG_DORSO_VENTRAL_AXIS_FORMATION	Details ...	24	0.709697	2.12821	0.00196078	0.000287812	0.009	9402	tags=58%, list=16%, signal=70%
KEGG_GALACTOSE_METABOLISM	KEGG_GALACTOSE_METABOLISM	Details ...	26	0.652653	1.96139	0.00197239	0.00361556	0.072	9703	tags=58%, list=17%, signal=69%
KEGG_APOPTOSIS	KEGG_APOPTOSIS	Details ...	87	0.618483	2.06204	0.00200401	0.00114314	0.029	12872	tags=56%, list=22%, signal=72%
KEGG_RNA_POLYMERASE	KEGG_RNA_POLYMERASE	Details ...	28	0.698664	1.98042	0.00383877	0.00306795	0.055	5785	tags=54%, list=10%, signal=59%
KEGG_SELENOAMINO_ACID_METABOLISM	KEGG_SELENOAMINO_ACID_METABOLISM		24	0.664678	1.93195	0.00385356	0.00444545	0.095	8893	tags=58%, list=15%, signal=69%
KEGG_VASCULAR_SMOOTH_MUSCLE_CONTRACTION	KEGG_VASCULAR_SMOOTH_MUSCLE_CONTRACTION		112	0.481385	1.822	0.00392157	0.0102783	0.235	11013	tags=34%, list=19%, signal=42%
KEGG_FRUCTOSE_AND_MANNOSE_METABOLISM	KEGG_FRUCTOSE_AND_MANNOSE_METABOLISM		32	0.619731	1.93163	0.00395257	0.00438617	0.095	9703	tags=50%, list=17%, signal=60%
KEGG_NOD_LIKE_RECEPTOR_SIGNALING_PATHWAY	KEGG_NOD_LIKE_RECEPTOR_SIGNALING_PATHWAY		61	0.607651	1.93128	0.0039604	0.00434465	0.096	8197	tags=44%, list=14%, signal=51%
KEGG_PROTEASOME	KEGG_PROTEASOME		45	0.730499	1.955	0.00404858	0.00366704	0.074	11708	tags=71%, list=20%, signal=89%
KEGG_CITRATE_CYCLE_TCA_CYCLE	KEGG_CITRATE_CYCLE_TCA_CYCLE		31	0.716768	1.8982	0.00559702	0.00585149	0.139	13218	tags=81%, list=23%, signal=104%
KEGG_TERPENOID_BACKBONE_BIOSYNTHESIS	KEGG_TERPENOID_BACKBONE_BIOSYNTHESIS		15	0.72237	1.82115	0.00582524	0.0102459	0.235	6114	tags=53%, list=10%, signal=60%
KEGG_NICOTINATE_AND_NICOTINAMIDE_METABOLISM	KEGG_NICOTINATE_AND_NICOTINAMIDE_METABOLISM		24	0.561661	1.73919	0.00583658	0.0177322	0.35	10362	tags=42%, list=18%, signal=51%
KEGG_DRUG_METABOLISM_OTHER_ENZYMES	KEGG_DRUG_METABOLISM_OTHER_ENZYMES		51	0.483589	1.66884	0.00589391	0.0273646	0.457	6603	tags=14%, list=11%, signal=15%
KEGG_HEDGEHOG_SIGNALING_PATHWAY	KEGG_HEDGEHOG_SIGNALING_PATHWAY		56	0.502727	1.77309	0.00592885	0.0139265	0.3	12859	tags=45%, list=22%, signal=57%
KEGG_PROTEIN_EXPORT	KEGG_PROTEIN_EXPORT		23	0.747371	1.91979	0.00595238	0.00473679	0.11	8793	tags=65%, list=15%, signal=77%
KEGG_CHEMOKINE_SIGNALING_PATHWAY	KEGG_CHEMOKINE_SIGNALING_PATHWAY		185	0.543352	1.92491	0.00609756	0.00460053	0.103	10106	tags=39%, list=17%, signal=48%
KEGG_B_CELL_RECEPTOR_SIGNALING_PATHWAY	KEGG_B_CELL_RECEPTOR_SIGNALING_PATHWAY		75	0.604091	1.88686	0.00618557	0.00640704	0.151	10040	tags=45%, list=17%, signal=55%
KEGG_ALANINE_ASPARTATE_AND_GLUTAMATE_METABOLISM	KEGG_ALANINE_ASPARTATE_AND_GLUTAMATE_METABOLISM		30	0.585992	1.87504	0.00760456	0.00693735	0.165	7223	tags=37%, list=12%, signal=42%
KEGG_GLYOXYLATE_AND_DICARBOXYLATE_METABOLISM	KEGG_GLYOXYLATE_AND_DICARBOXYLATE_METABOLISM		16	0.676002	1.79912	0.00776699	0.0118511	0.255	3228	tags=38%, list=6%, signal=40%
KEGG_NOTCH_SIGNALING_PATHWAY	KEGG_NOTCH_SIGNALING_PATHWAY		47	0.607417	1.91853	0.00779727	0.00481567	0.112	9194	tags=53%, list=16%, signal=63%
KEGG_PYRUVATE_METABOLISM	KEGG_PYRUVATE_METABOLISM		40	0.590991	1.93948	0.0095057	0.00424526	0.086	10428	tags=48%, list=18%, signal=58%
KEGG_ARRHYTHMOGENIC_RIGHT_VENTRICULAR_CARDIOMYOPATHY_ARVC	KEGG_ARRHYTHMOGENIC_RIGHT_VENTRICULAR_CARDIOMYOPATHY_ARVC		74	0.51793	1.76984	0.00988142	0.0142565	0.31	16615	tags=55%, list=28%, signal=77%
KEGG_CALCIUM_SIGNALING_PATHWAY	KEGG_CALCIUM_SIGNALING_PATHWAY		177	0.418691	1.69126	0.0100806	0.023919	0.419	14875	tags=37%, list=25%, signal=49%
KEGG_SPHINGOLIPID_METABOLISM	KEGG_SPHINGOLIPID_METABOLISM		36	0.555471	1.77805	0.0115385	0.0138954	0.294	10272	tags=44%, list=18%, signal=54%
KEGG_ADIPOCYTOKINE_SIGNALING_PATHWAY	KEGG_ADIPOCYTOKINE_SIGNALING_PATHWAY		67	0.53754	1.82744	0.0117188	0.00993274	0.228	10040	tags=43%, list=17%, signal=52%
KEGG_BASAL_CELL_CARCINOMA	KEGG_BASAL_CELL_CARCINOMA		55	0.498336	1.75377	0.0117878	0.0157686	0.325	12859	tags=44%, list=22%, signal=56%
KEGG_STEROID_BIOSYNTHESIS	KEGG_STEROID_BIOSYNTHESIS		17	0.674661	1.77403	0.0118343	0.0140666	0.298	12913	tags=65%, list=22%, signal=83%
KEGG_PROPANOATE_METABOLISM	KEGG_PROPANOATE_METABOLISM		32	0.636244	1.83291	0.0118812	0.0096419	0.222	11283	tags=53%, list=19%, signal=66%
KEGG_O_GLYCAN_BIOSYNTHESIS	KEGG_O_GLYCAN_BIOSYNTHESIS		29	0.588044	1.77312	0.0121457	0.0140543	0.3	14302	tags=59%, list=24%, signal=78%
KEGG_NATURAL_KILLER_CELL_MEDIATED_CYTOTOXICITY	KEGG_NATURAL_KILLER_CELL_MEDIATED_CYTOTOXICITY		132	0.547426	1.83877	0.0122699	0.00931011	0.215	11204	tags=37%, list=19%, signal=46%
KEGG_JAK_STAT_SIGNALING_PATHWAY	KEGG_JAK_STAT_SIGNALING_PATHWAY		155	0.484917	1.77703	0.0123711	0.0138125	0.294	10387	tags=34%, list=18%, signal=41%
KEGG_STARCH_AND_SUCROSE_METABOLISM	KEGG_STARCH_AND_SUCROSE_METABOLISM		52	0.483603	1.59701	0.0133588	0.0422836	0.583	13992	tags=40%, list=24%, signal=53%
KEGG_BIOSYNTHESIS_OF_UNSATURATED_FATTY_ACIDS	KEGG_BIOSYNTHESIS_OF_UNSATURATED_FATTY_ACIDS		20	0.650443	1.81626	0.0151515	0.0104422	0.238	7536	tags=55%, list=13%, signal=63%
KEGG_TYPE_II_DIABETES_MELLITUS	KEGG_TYPE_II_DIABETES_MELLITUS		47	0.48949	1.66992	0.0177866	0.0273731	0.456	12103	tags=40%, list=21%, signal=51%
KEGG_HUNTINGTONS_DISEASE	KEGG_HUNTINGTONS_DISEASE		167	0.49433	1.77849	0.018	0.0139781	0.292	8878	tags=40%, list=15%, signal=46%
KEGG_PANTOTHENATE_AND_COA_BIOSYNTHESIS	KEGG_PANTOTHENATE_AND_COA_BIOSYNTHESIS		16	0.579439	1.62744	0.0198807	0.0363455	0.537	13992	tags=44%, list=24%, signal=58%
KEGG_VASOPRESSIN_REGULATED_WATER_REABSORPTION	KEGG_VASOPRESSIN_REGULATED_WATER_REABSORPTION		44	0.558474	1.72563	0.0209924	0.0197029	0.365	13517	tags=59%, list=23%, signal=77%
KEGG_ALZHEIMERS_DISEASE	KEGG_ALZHEIMERS_DISEASE		152	0.463142	1.70023	0.0220441	0.0228769	0.396	7254	tags=32%, list=12%, signal=37%
KEGG_LYSOSOME	KEGG_LYSOSOME		121	0.534312	1.74268	0.0237624	0.0174373	0.344	11381	tags=50%, list=19%, signal=62%
KEGG_GLYCOSAMINOGLYCAN_BIOSYNTHESIS_HEPARAN_SULFATE	KEGG_GLYCOSAMINOGLYCAN_BIOSYNTHESIS_HEPARAN_SULFATE		26	0.564338	1.67623	0.024948	0.0263575	0.441	16007	tags=62%, list=27%, signal=85%
KEGG_SNARE_INTERACTIONS_IN_VESICULAR_TRANSPORT	KEGG_SNARE_INTERACTIONS_IN_VESICULAR_TRANSPORT		38	0.549289	1.70789	0.0268714	0.0218863	0.39	10605	tags=53%, list=18%, signal=64%
KEGG_BUTANOATE_METABOLISM	KEGG_BUTANOATE_METABOLISM		34	0.509642	1.58069	0.0290135	0.0465961	0.625	7769	tags=35%, list=13%, signal=41%
KEGG_VALINE_LEUCINE_AND_ISOLEUCINE_DEGRADATION	KEGG_VALINE_LEUCINE_AND_ISOLEUCINE_DEGRADATION		43	0.574733	1.69695	0.0303605	0.0232728	0.402	10205	tags=47%, list=17%, signal=56%
KEGG_FOCAL_ADHESION	KEGG_FOCAL_ADHESION		197	0.495701	1.69623	0.0307377	0.0231375	0.403	10462	tags=40%, list=18%, signal=49%
KEGG_ARGININE_AND_PROLINE_METABOLISM	KEGG_ARGININE_AND_PROLINE_METABOLISM		53	0.46162	1.60226	0.0342742	0.041406	0.575	7861	tags=34%, list=13%, signal=39%
KEGG_PRION_DISEASES	KEGG_PRION_DISEASES		35	0.504597	1.6104	0.0346939	0.0399603	0.565	6882	tags=26%, list=12%, signal=29%
KEGG_VIRAL_MYOCARDITIS	KEGG_VIRAL_MYOCARDITIS		68	0.560435	1.7106	0.0373444	0.0217631	0.386	9634	tags=35%, list=17%, signal=42%
KEGG_TASTE_TRANSDUCTION	KEGG_TASTE_TRANSDUCTION		51	0.430385	1.47627	0.0449898	0.0799116	0.758	14901	tags=35%, list=26%, signal=47%
