# Supplementary material for: Integrated Bioinformatics Analysis Identifies NCAPG2 as an Immune-Related Prognostic Biomarker in Breast Cancer
Source: World J Oncol. 2026 Jun 25;17(4):509–23. doi: 10.14740/wjon2768 (PMC13375428; doi:10.14740/wjon2768)
Supplement: Suppl 3 — The results of GSEA in the low expression NCAPG2 group. [file wjon-17-04-509-s003.xls]

## Sheet: LOW
NAME	GS<br> follow link to MSigDB	GS DETAILS	SIZE	ES	NES	NOM p-val	FDR q-val	FWER p-val	RANK AT MAX	LEADING EDGE
KEGG_ARACHIDONIC_ACID_METABOLISM	KEGG_ARACHIDONIC_ACID_METABOLISM	Details ...	58	-0.550616	-1.95154	0	0.0156723	0.086	5597	tags=36%, list=10%, signal=40%
KEGG_RIBOSOME	KEGG_RIBOSOME	Details ...	88	-0.833778	-1.97514	0.00584795	0.0251904	0.077	5408	tags=75%, list=9%, signal=83%
KEGG_LINOLEIC_ACID_METABOLISM	KEGG_LINOLEIC_ACID_METABOLISM	Details ...	29	-0.453337	-1.5071	0.0452756	0.229331	0.695	5597	tags=28%, list=10%, signal=30%
KEGG_COMPLEMENT_AND_COAGULATION_CASCADES	KEGG_COMPLEMENT_AND_COAGULATION_CASCADES	Details ...	69	-0.473391	-1.59901	0.0479042	0.177118	0.547	8801	tags=39%, list=15%, signal=46%
