# Supplementary material for: Integrated Bioinformatics Analysis Identifies NCAPG2 as an Immune-Related Prognostic Biomarker in Breast Cancer
Source: World J Oncol. 2026 Jun 25;17(4):509–23. doi: 10.14740/wjon2768 (PMC13375428; doi:10.14740/wjon2768)
Supplement: Suppl 4 — The 576 positive co-expression genes of NCAPG2 in BRCA (cor > 0.4, P < 0.001). [file wjon-17-04-509-s004.xls]

## Sheet: S4
Correlated Gene	Cytoband	Spearman's Correlation	p-Value	q-Value
CKAP2L	2q14.1	0.808969	2.89489e-223	5.79499e-219
CENPI	Xq22.1	0.806847	3.2799e-221	3.28286e-217
XRCC2	7q36.1	0.794993	3.49645e-210	2.33306e-206
CLSPN	1p34.3	0.793896	3.37035e-209	1.68669e-205
SGO1	3p24.3	0.791275	7.1356e-207	2.85681e-203
POLQ	3q13.33	0.7902	6.27475e-206	2.09347e-202
BUB1B	15q15.1	0.789151	5.17242e-205	1.47916e-201
KIF15	3p21.31	0.788056	4.62337e-204	1.15688e-200
BUB1	2q13	0.787788	7.87588e-204	1.75177e-200
STIL	1p33	0.782174	4.75539e-199	9.51934e-196
KIF23	15q23	0.772845	2.06077e-191	3.75022e-188
ASPM	1q31.3	0.77133	3.31063e-190	5.52268e-187
ARHGAP11A	15q13.3	0.770792	8.83823e-190	1.35701e-186
CENPE	4q24	0.770753	9.49054e-190	1.35701e-186
MCM10	10p13	0.766025	4.67803e-186	6.24299e-183
KIF11	10q23.33	0.765561	1.06723e-185	1.33524e-182
KIF4A	Xq13.1	0.764362	8.8859e-185	1.04634e-181
FOXM1	12p13.33	0.761034	2.98723e-182	3.32214e-179
NUP205	7q33	0.76037	9.42142e-182	9.92621e-179
EZH2	7q36.1	0.759297	5.99051e-181	5.9959e-178
MELK	9p13.2	0.758568	2.0913e-180	1.99351e-177
MKI67	10q26.2	0.754128	3.87301e-177	3.52409e-174
WDHD1	14q22.2-q22.3	0.753611	9.2046e-177	8.0112e-174
RAD51AP1	12p13.32	0.75129	4.37195e-175	3.64657e-172
PRR11	17q22	0.75047	1.69067e-174	1.35375e-171
KNL1	15q15.1	0.750016	3.57185e-174	2.75005e-171
NCAPH	2q11.2	0.749965	3.88171e-174	2.87793e-171
TTK	6q14.1	0.74868	3.18665e-173	2.27822e-170
CIP2A	3q13.13	0.748656	3.31784e-173	2.29023e-170
RACGAP1	12q13.12	0.745962	2.62369e-171	1.7507e-168
BLM	15q26.1	0.745171	9.38006e-171	6.0571e-168
HASPIN	17p13.2	0.744232	4.22215e-170	2.64122e-167
CCNA2	4q27	0.744037	5.768e-170	3.4989e-167
CEP55	10q23.33	0.743414	1.56004e-169	9.18499e-167
DEPDC1	1p31.3	0.742073	1.31151e-168	7.50108e-166
DLGAP5	14q22.3	0.741955	1.58312e-168	8.80304e-166
PLK4	4q28.1	0.73791	8.99256e-166	4.86522e-163
MAD2L1	4q27	0.737477	1.75987e-165	9.27079e-163
E2F8	11p15.1	0.737385	2.02822e-165	1.04105e-162
PRC1	15q26.1	0.736994	3.71586e-165	1.84651e-162
ECT2	3q26.31	0.736983	3.78195e-165	1.84651e-162
KIF14	1q32.1	0.735896	2.02188e-164	9.63665e-162
ORC1	1p32.3	0.735268	5.31374e-164	2.47373e-161
KIF18A	11p14.1	0.734935	8.8518e-164	4.02717e-161
TPX2	20q11.21	0.734372	2.09357e-163	9.31313e-161
SGO2	2q33.1	0.733761	5.3204e-163	2.3153e-160
ANLN	7p14.2	0.733352	9.92751e-163	4.22827e-160
DEPDC1B	5q12.1	0.73235	4.54125e-162	1.89389e-159
NUSAP1	15q15.1	0.732193	5.75902e-162	2.35274e-159
NEIL3	4q34.3	0.731706	1.20292e-161	4.81602e-159
SKA1	18q21.1	0.731688	1.23571e-161	4.85028e-159
MCM6	2q21.3	0.73058	6.55339e-161	2.5228e-158
FANCI	15q26.1	0.730207	1.14771e-160	4.33487e-158
NCAPG	4p15.31	0.728977	7.23198e-160	2.68092e-157
ZNF367	9q22.32|9q22.32	0.728768	9.87628e-160	3.59461e-157
ARHGAP11B	15q13.2	0.728556	1.35368e-159	4.83894e-157
EXO1	1q43	0.725425	1.3869e-157	4.87068e-155
DIAPH3	13q21.2	0.724058	1.025e-156	3.53765e-154
TOP2A	17q21.2	0.72331	3.0519e-156	1.03547e-153
ERCC6L	Xq13.1	0.722996	4.81469e-156	1.60634e-153
TMPO	12q23.1	0.722895	5.57768e-156	1.83039e-153
PARPBP	12q23.2	0.721205	6.42591e-155	2.07474e-152
CENPO	2p23.3	0.720762	1.21551e-154	3.86224e-152
FANCD2	3p25.3	0.719692	5.64415e-154	1.76538e-151
HMMR	5q34	0.718338	3.89978e-153	1.20101e-150
TICRR	15q26.1	0.718296	4.14484e-153	1.25714e-150
FANCB	Xp22.2	0.716998	2.61246e-152	7.8054e-150
ESPL1	12q13.13	0.71649	5.36067e-152	1.57809e-149
CENPF	1q41	0.715815	1.38737e-151	4.02497e-149
KNTC1	12q24.31	0.709813	5.81493e-148	1.6629e-145
TRIP13	5p15.33	0.708765	2.44263e-147	6.88685e-145
CCNB2	15q22.2	0.708124	5.85707e-147	1.62843e-144
TCF19	6p21.33	0.707414	1.53631e-146	4.21287e-144
KIF18B	17q21.31	0.705173	3.17965e-145	8.60138e-143
GTSE1	22q13.31	0.704699	6.008e-145	1.60357e-142
HJURP	2q37.1	0.702271	1.53965e-143	4.05535e-141
FAM83D	20q11.23	0.701477	4.41108e-143	1.14677e-140
CDCA8	1p34.3	0.701283	5.70455e-143	1.46402e-140
KIF2C	1p34.1	0.701002	8.27197e-143	2.09606e-140
LMNB1	5q23.2	0.700414	1.79789e-142	4.49876e-140
DBF4	7q21.12	0.697148	1.29525e-140	3.20103e-138
E2F2	1p36.12	0.695325	1.37622e-139	3.35965e-137
WDR76	15q15.3	0.695065	1.92299e-139	4.63789e-137
GINS1	20p11.21	0.695052	1.95594e-139	4.66118e-137
RAD54L	1p34.1	0.694434	4.33518e-139	1.02096e-136
CENPA	2p23.3	0.694297	5.17119e-139	1.20368e-136
KIF20B	10q23.31	0.694185	5.96961e-139	1.37356e-136
CDC25A	3p21.31	0.692202	7.55395e-138	1.71835e-135
FBXO5	6q25.2	0.691974	1.01095e-137	2.27384e-135
MCM2	3q21.3	0.691927	1.07255e-137	2.38559e-135
E2F7	12q21.2	0.691107	3.04321e-137	6.6944e-135
DNA2	10q21.3	0.690038	1.17754e-136	2.56216e-134
ZWILCH	15q22.31	0.689269	3.10511e-136	6.68367e-134
ATAD5	17q11.2	0.68899	4.41243e-136	9.39659e-134
RAD51	15q15.1	0.687026	5.17096e-135	1.0896e-132
KIF20A	5q31.2	0.683562	3.78279e-133	7.8879e-131
MCM4	8q11.21	0.682319	1.7393e-132	3.58941e-130
CDCA5	11q13.1	0.681491	4.78811e-132	9.78045e-130
RBL1	20q11.23	0.681389	5.41974e-132	1.09588e-129
SMC4	3q25.33	0.681216	6.69292e-132	1.33979e-129
PLK1	16p12.2	0.680963	9.11957e-132	1.80748e-129
BRIP1	17q23.2	0.680332	1.96276e-131	3.85201e-129
DTL	1q32.3	0.679648	4.5035e-131	8.75252e-129
NDC80	18p11.32	0.679586	4.85613e-131	9.34711e-129
CIT	12q24.23	0.678938	1.06248e-130	2.0256e-128
GAS2L3	12q23.1	0.678337	2.19478e-130	4.14482e-128
CDK1	10q21.2	0.678309	2.2693e-130	4.2455e-128
KIF4B	5q33.2	0.678269	2.38203e-130	4.41513e-128
CDC45	22q11.21	0.67566	5.43152e-129	9.97507e-127
ATAD2	8q24.13	0.675297	8.37448e-129	1.524e-126
CCNE2	8q22.1	0.674224	2.99861e-128	5.40777e-126
IQGAP3	1q22	0.673937	4.21341e-128	7.53072e-126
TOPBP1	3q22.1	0.673492	7.12676e-128	1.26251e-125
FANCA	16q24.3	0.670141	3.65197e-126	6.41273e-124
SMC2	9q31.1	0.669994	4.33563e-126	7.54701e-124
RAD54B	8q22.1	0.669644	6.51388e-126	1.12409e-123
FAM111B	11q12.1	0.668012	4.33257e-125	7.41278e-123
CDC6	17q21.2	0.667567	7.24644e-125	1.22932e-122
SPDL1	5q35.1	0.667407	8.71782e-125	1.4665e-122
FAM72A	1q32.1	0.667367	9.12815e-125	1.52273e-122
GPSM2	1p13.3	0.667186	1.12485e-124	1.86093e-122
HELLS	10q23.33	0.667133	1.19595e-124	1.96233e-122
MSH2	2p21-p16.3	0.666175	3.60246e-124	5.86293e-122
AURKA	20q13.2	0.665942	4.70941e-124	7.60265e-122
SHCBP1	16q11.2	0.665562	7.27923e-124	1.16573e-121
SKA3	13q12.11	0.664897	1.55865e-123	2.47628e-121
DSCC1	8q24.12	0.663186	1.0956e-122	1.72691e-120
NEK2	1q32.3	0.662564	2.21798e-122	3.46872e-120
MSH6	2p16.3	0.662363	2.78536e-122	4.32227e-120
SPAG5	17q11.2	0.659177	1.00357e-120	1.54535e-118
NCAPD2	12p13.31	0.659053	1.15307e-120	1.762e-118
ESCO2	8p21.1	0.658714	1.68322e-120	2.55263e-118
CDCA2	8p21.2	0.658144	3.17676e-120	4.78138e-118
MCM8	20p12.3	0.657496	6.53347e-120	9.76022e-118
DONSON	21q22.11	0.657131	9.80111e-120	1.45332e-117
TIMELESS	12q13.3	0.655615	5.24594e-119	7.72156e-117
KIFC1	6p21.32	0.655404	6.61705e-119	9.66862e-117
TYMS	18p11.32	0.653645	4.56797e-118	6.6262e-116
CENPK	5q12.3	0.653523	5.22252e-118	7.52119e-116
CDC7	1p22.1	0.652927	1.00178e-117	1.4324e-115
SPC25	2q24.3	0.650907	9.01594e-117	1.28001e-114
CHEK1	11q24.2	0.647567	3.28608e-115	4.63245e-113
NUF2	1q23.3	0.647385	3.99281e-115	5.58937e-113
PBK	8p21.1	0.646074	1.61702e-114	2.24789e-112
INCENP	11q12.3	0.645998	1.75196e-114	2.41868e-112
CENPN	16q23.2	0.64558	2.73273e-114	3.74683e-112
MASTL	10p12.1	0.643912	1.59809e-113	2.17622e-111
KPNA2	17q24.2	0.642573	6.53811e-113	8.84324e-111
MYBL2	20q13.12	0.642007	1.18385e-112	1.59049e-110
MTFR2	6q23.3	0.640911	3.72665e-112	4.97334e-110
SKP2	5p13.2	0.640312	6.95686e-112	9.22268e-110
BRCA2	13q13.1	0.639033	2.62705e-111	3.45975e-109
CCNB1	5q13.2	0.639021	2.66056e-111	3.48099e-109
CEP152	15q21.1	0.63811	6.82827e-111	8.87587e-109
OIP5	15q15.1	0.637988	7.74351e-111	1.00006e-108
XPO1	2p15	0.636239	4.68091e-110	6.00657e-108
MTBP	8q24.12	0.63205	3.32613e-108	4.24093e-106
ZWINT	10q21.1	0.631013	9.46255e-108	1.19887e-105
PIMREG	17p13.2	0.630673	1.33095e-107	1.67566e-105
C5ORF34	5p12	0.630511	1.56716e-107	1.96071e-105
FAM72B	1p11.2	0.629973	2.68654e-107	3.34032e-105
SPC24	19p13.2	0.62962	3.82903e-107	4.73145e-105
GEN1	2p24.2	0.627263	4.00973e-106	4.92434e-104
CKAP5	11p11.2	0.624713	4.97793e-105	6.07611e-103
NEMP1	12q13.3	0.624633	5.3846e-105	6.53267e-103
CDC25C	5q31.2	0.624615	5.48063e-105	6.60911e-103
FIGNL1	7p12.2	0.624343	7.15559e-105	8.57729e-103
UHRF1	19p13.3	0.624171	8.47411e-105	1.00973e-102
ORC6	16q11.2	0.620242	3.89332e-103	4.61162e-101
FBXO45	3q29	0.618603	1.89284e-102	2.22888e-100
DDIAS	11q14.1	0.617074	8.19542e-102	9.59391e-100
BIRC5	17q25.3	0.616203	1.88372e-101	2.19235e-99
SUV39H2	10p13	0.615458	3.82686e-101	4.4281e-99
RFC4	3q27.3	0.613901	1.67532e-100	1.92738e-98
GINS4	8p11.21	0.613411	2.65969e-100	3.03539e-98
MMS22L	6q16.1	0.613408	2.66874e-100	3.03539e-98
ASF1B	19p13.12	0.612522	6.1467e-100	6.95167e-98
USP1	1p31.3	0.612288	7.66166e-100	8.61636e-98
CENPL	1q25.1	0.610704	3.38075e-99	3.78078e-97
CASP2	7q34	0.610588	3.77018e-99	4.19286e-97
NUP155	5p13.2	0.61012	5.83238e-99	6.45042e-97
MND1	4q31.3	0.608694	2.19899e-98	2.41865e-96
UBE2T	1q32.1	0.608405	2.87551e-98	3.14546e-96
FAM72D	1q21.1	0.607196	8.79903e-98	9.57277e-96
CTPS1	1p34.2	0.604745	8.36655e-97	9.05306e-95
CHAF1B	21q22.12-q22.13	0.604116	1.48727e-96	1.60065e-94
BAZ1B	7q11.23	0.603674	2.22531e-96	2.38215e-94
PRIM2	6p11.2	0.603139	3.62263e-96	3.85733e-94
TROAP	12q13.12	0.602601	5.90447e-96	6.25374e-94
XPO5	6p21.1	0.599021	1.49421e-94	1.57427e-92
AUNIP	1p36.11	0.598807	1.81012e-94	1.89712e-92
ZGRF1	4q25	0.598745	1.91311e-94	1.99461e-92
CDK2	12q13.2	0.598252	2.97455e-94	3.08521e-92
WDR62	19q13.12	0.596232	1.79967e-93	1.857e-91
RFC3	13q13.2	0.596207	1.83919e-93	1.88805e-91
KNSTRN	15q15.1	0.594884	5.93855e-93	6.0652e-91
CDKN3	14q22.2	0.594694	7.02485e-93	7.13825e-91
AURKB	17p13.1	0.593721	1.65602e-92	1.67425e-90
DSN1	20q11.23	0.593621	1.80898e-92	1.8197e-90
PCNA	20p12.3	0.591948	7.84893e-92	7.85599e-90
CENPU	4q35.1	0.591626	1.03948e-91	1.03524e-89
MCM7	7q22.1	0.591603	1.0606e-91	1.05104e-89
GINS3	16q21	0.590789	2.15832e-91	2.12834e-89
E2F1	20q11.22	0.590386	3.06608e-91	3.00867e-89
CCNE1	19q12	0.587662	3.24062e-90	3.16443e-88
MCM3	6p12.2	0.587552	3.56377e-90	3.46309e-88
SRPK1	6p21.31	0.586493	8.85728e-90	8.56546e-88
RFWD3	16q23.1	0.586156	1.18203e-89	1.13759e-87
UBE2C	20q13.12	0.585423	2.21485e-89	2.12139e-87
TNPO3	7q32.1	0.583656	9.98572e-89	9.51877e-87
TTF2	1p13.1	0.581947	4.24853e-88	4.03066e-86
C17ORF53	17q21.31	0.578794	6.00611e-87	5.67124e-85
CKAP2	13q14.3	0.578534	7.46071e-87	7.01167e-85
CCDC18	1p22.1	0.578472	7.85661e-87	7.34923e-85
DEK	6p22.3	0.578098	1.07381e-86	9.99794e-85
CDCA3	12p13.31	0.576739	3.32251e-86	3.07916e-84
DCLRE1B	1p13.2	0.576283	4.84792e-86	4.47215e-84
LIN9	1q42.12	0.576187	5.25099e-86	4.82176e-84
SASS6	1p21.2	0.574406	2.28466e-85	2.08833e-83
GMPS	3q25.31	0.57434	2.41159e-85	2.19433e-83
NSD2	4p16.3	0.574029	3.11399e-85	2.82063e-83
CDC20	1p34.2	0.571758	1.9993e-84	1.80279e-82
RFC5	12q24.23	0.571176	3.21363e-84	2.88478e-82
SMC1A	Xp11.22	0.570129	7.51808e-84	6.71862e-82
CEP78	9q21.2	0.568453	2.91557e-83	2.59395e-81
STMN1	1p36.11	0.566159	1.84061e-82	1.63032e-80
FEN1	11q12.2	0.565709	2.6372e-82	2.32561e-80
RTKN2	10q21.2	0.565232	3.85975e-82	3.38879e-80
CSE1L	20q13.13	0.563287	1.81098e-81	1.58307e-79
POLR2D	2q14.3	0.562526	3.30727e-81	2.86602e-79
C1ORF112	1q24.2	0.561888	5.47124e-81	4.72083e-79
ZNF695	1q44	0.561484	7.52436e-81	6.46449e-79
GART	21q22.11	0.561004	1.09694e-80	9.34408e-79
RRM1	11p15.4	0.56061	1.49591e-80	1.26886e-78
C4ORF46	4q32.1	0.558051	1.10481e-79	9.33166e-78
EME1	17q21.33	0.558012	1.13897e-79	9.57978e-78
UBE3C	7q36.3	0.557946	1.19905e-79	1.00429e-77
DHTKD1	10p14	0.554971	1.19896e-78	1.00003e-76
CENPH	5q13.2	0.553849	2.84121e-78	2.35997e-76
MDC1	6p21.33	0.550535	3.55855e-77	2.9436e-75
CENPQ	6p12.3	0.549713	6.63578e-77	5.45991e-75
HSPA14	10p13	0.549709	6.6551e-77	5.45991e-75
PATL1	11q12.1	0.549603	7.21073e-77	5.89161e-75
ARHGEF39	9p13.3	0.549461	8.02927e-77	6.53374e-75
RBM28	7q32.1	0.549338	8.80834e-77	7.13868e-75
NOM1	7q36.3	0.546342	8.37211e-76	6.75778e-74
SLC25A13	7q21.3	0.544677	2.89984e-75	2.33129e-73
XPOT	12q14.2	0.542943	1.04899e-74	8.39944e-73
PRIM1	12q13.3	0.54174	2.54746e-74	2.03167e-72
BRCA1	17q21.31	0.541639	2.74435e-74	2.18002e-72
TBC1D31	8q24.13	0.541038	4.27096e-74	3.37929e-72
CHCHD3	7q32.3-q33	0.540536	6.1724e-74	4.86453e-72
POP1	8q22.2	0.539545	1.27507e-73	1.00096e-71
CCDC150	2q33.1	0.539102	1.76204e-73	1.37247e-71
PTTG1	5q33.3	0.539048	1.8334e-73	1.41703e-71
HMGB2	4q34.1	0.537901	4.22859e-73	3.25569e-71
POLE2	14q21.3	0.537064	7.76487e-73	5.95545e-71
NDC1	1p32.3	0.534181	6.21355e-72	4.74744e-70
DNMT1	19p13.2	0.534109	6.54216e-72	4.96064e-70
CNOT9	2q35	0.533601	9.41772e-72	7.11411e-70
CCDC138	2q13	0.531607	3.91225e-71	2.94419e-69
PPAT	4q12	0.531594	3.94706e-71	2.95926e-69
POLA1	Xp22.11-p21.3	0.531278	4.94382e-71	3.69274e-69
PRKDC	8q11.21	0.527974	5.11103e-70	3.78935e-68
HAUS6	9p22.1	0.527372	7.80211e-70	5.7632e-68
DKC1	Xq28	0.526478	1.45936e-69	1.07402e-67
PNPT1	2p16.1	0.526116	1.88092e-69	1.37921e-67
METTL2B	7q32.1	0.52477	4.80488e-69	3.49761e-67
CEP128	14q31.1	0.524727	4.95164e-69	3.59137e-67
ACTL6A	3q26.33	0.523918	8.6891e-69	6.27936e-67
FANCC	9q22.32	0.523094	1.53768e-68	1.10724e-66
DNAJC9	10q22.2	0.522465	2.37468e-68	1.70381e-66
NUP107	12q15	0.521275	5.39102e-68	3.8542e-66
CENPJ	13q12.12-q12.13	0.521172	5.78602e-68	4.12187e-66
GTPBP4	10p15.3	0.518	5.06012e-67	3.57928e-65
BARD1	2q35	0.517876	5.5067e-67	3.88144e-65
LRP8	1p32.3	0.517746	6.0173e-67	4.22647e-65
CCT5	5p15.2	0.516614	1.29625e-66	9.07282e-65
CCT6A	7p11.2	0.515787	2.26722e-66	1.57588e-64
TAF2	8q24.12	0.515519	2.71758e-66	1.88237e-64
VRK1	14q32.2	0.515285	3.18265e-66	2.19691e-64
MIR924HG	18q12.2-q12.3	0.515028	3.7829e-66	2.60227e-64
BORA	13q21.33	0.514608	5.01856e-66	3.44046e-64
PUS7	7q22.3	0.514476	5.48436e-66	3.74696e-64
R3HDM1	2q21.3	0.513748	8.94438e-66	6.06944e-64
TMPO-AS1	12q23.1	0.513425	1.11024e-65	7.50837e-64
NUP153	6p22.3	0.513367	1.1539e-65	7.77738e-64
SEPTIN3	22q13.2	0.512746	1.74898e-65	1.17487e-63
C18ORF54	18q21.2	0.512234	2.46127e-65	1.64782e-63
DHFR	5q14.1	0.51125	4.74021e-65	3.16298e-63
NUDCD1	8q23.1	0.510297	8.93001e-65	5.9389e-63
MPHOSPH9	12q24.31	0.508493	2.94137e-64	1.93686e-62
H2AFZ	4q23	0.507393	6.06475e-64	3.98047e-62
NAA15	4q31.1	0.507013	7.77926e-64	5.08906e-62
CEP85	1p36.11	0.50679	9.00616e-64	5.87249e-62
POLA2	11q13.1	0.506699	9.55932e-64	6.21294e-62
CENPW	6q22.32	0.506322	1.22391e-63	7.92885e-62
DHX9	1q25.3	0.505431	2.18961e-63	1.41392e-61
NOL11	17q24.2	0.505288	2.40395e-63	1.54734e-61
CDT1	16q24.3	0.504864	3.1694e-63	2.027e-61
DNMT3B	20q11.21	0.504812	3.27688e-63	2.08906e-61
RACGAP1P	12q12	0.503486	7.75436e-63	4.91224e-61
UBA2	19q13.11	0.501244	3.29966e-62	2.07712e-60
PCLAF	15q22.31	0.500591	5.01732e-62	3.13865e-60
SMC6	2p24.2	0.500314	5.99617e-62	3.73929e-60
NCAPD3	11q25	0.49947	1.02906e-61	6.39745e-60
POC1A	3p21.2	0.498014	2.60525e-61	1.61461e-59
CABLES2	20q13.33	0.497966	2.68598e-61	1.6595e-59
CCNF	16p13.3	0.497897	2.80674e-61	1.72878e-59
PIF1	15q22.31	0.497627	3.33348e-61	2.04692e-59
RAD18	3p25.3	0.497265	4.19503e-61	2.56807e-59
CKS2	9q22.2	0.497146	4.52329e-61	2.76058e-59
NAA50	3q13.31	0.495421	1.34723e-60	8.1972e-59
TACC3	4p16.3	0.49458	2.289e-60	1.38852e-58
TRIM24	7q33-q34	0.493705	3.96633e-60	2.39873e-58
DCK	4q13.3	0.492625	7.80072e-60	4.70346e-58
MTHFD2	2p13.1	0.49245	8.70592e-60	5.23349e-58
RFC2	7q11.23	0.491623	1.45847e-59	8.74122e-58
BEND3	6q21	0.490009	3.97497e-59	2.36818e-57
RHEB	7q36.1	0.489838	4.41975e-59	2.62536e-57
KPNA4	3q25.33	0.489604	5.10828e-59	3.01645e-57
SF3B3	16q22.1	0.488164	1.24327e-58	7.29845e-57
CKS1B	1q21.3	0.487728	1.62627e-58	9.49117e-57
E2F3	6p22.3	0.487297	2.11906e-58	1.23312e-56
TET3	2p13.1	0.486724	3.01146e-58	1.7423e-56
TRAIP	3p21.31	0.48567	5.74003e-58	3.30184e-56
RAD21	8q24.11	0.485603	5.97987e-58	3.42994e-56
CDCA7	2q31.1	0.484211	1.39707e-57	7.94505e-56
LUZP6	7q33	0.48343	2.2449e-57	1.26231e-55
CDC25B	20p13	0.483275	2.46537e-57	1.38241e-55
CCSAP	1q42.13	0.482531	3.86908e-57	2.15742e-55
OTULIN	5p15.2	0.481134	8.98547e-57	4.99642e-55
GINS2	16q24.1	0.480446	1.35912e-56	7.51572e-55
IARS	9q22.31	0.479879	1.90925e-56	1.05288e-54
YWHAG	7q11.23	0.47939	2.55899e-56	1.4073e-54
RRP1B	21q22.3	0.479251	2.78091e-56	1.52516e-54
TUBB	6p21.33	0.479099	3.0445e-56	1.66516e-54
COA7	1p32.3	0.478718	3.8242e-56	2.08591e-54
MYO19	17q12	0.478462	4.45582e-56	2.42382e-54
SENP5	3q29	0.478198	5.21463e-56	2.8289e-54
SMC3	10q25.2	0.477764	6.75405e-56	3.65413e-54
TUBA1B	12q13.12	0.477266	9.08206e-56	4.90039e-54
PKMYT1	16p13.3	0.476759	1.22711e-55	6.60331e-54
GMNN	6p22.3	0.476496	1.43365e-55	7.67349e-54
TCERG1	5q32	0.476306	1.60481e-55	8.56671e-54
PSMD2	3q27.1	0.475712	2.27995e-55	1.21383e-53
GGH	8q12.3	0.475619	2.40938e-55	1.27933e-53
URB2	1q42.13	0.475565	2.48751e-55	1.31733e-53
PRKCI	3q26.2	0.47449	4.68953e-55	2.4704e-53
SPIN4	Xq11.1	0.474265	5.35379e-55	2.81292e-53
NUP160	11p11.2	0.473687	7.52048e-55	3.93068e-53
FMR1	Xq27.3	0.473557	8.11282e-55	4.22923e-53
NAA25	12q24.13	0.471204	3.21099e-54	1.66955e-52
PSMD12	17q24.2	0.470775	4.12235e-54	2.13786e-52
KIF24	9p13.3	0.46998	6.54141e-54	3.38361e-52
RMI1	9q21.32	0.469833	7.124e-54	3.67547e-52
MYBL1	8q13.1	0.469664	7.85632e-54	4.04287e-52
LRR1	14q21.3	0.469367	9.32879e-54	4.7883e-52
TONSL	8q24.3	0.469131	1.06967e-53	5.47639e-52
TTI1	20q11.23	0.468767	1.32022e-53	6.74186e-52
CCDC77	12p13.33	0.468429	1.60457e-53	8.17235e-52
TIPIN	15q22.31	0.468425	1.60851e-53	8.17235e-52
MED14	Xp11.4	0.468357	1.67264e-53	8.47669e-52
PI4K2B	4p15.2	0.468168	1.86469e-53	9.42609e-52
CBX2	17q25.3	0.467524	2.70265e-53	1.35593e-51
KPNB1	17q21.32	0.467233	3.19502e-53	1.59496e-51
RMI2	16p13.13	0.467153	3.34538e-53	1.66587e-51
EML4	2p21	0.466289	5.4929e-53	2.72171e-51
CHEK2	22q12.1	0.465891	6.89787e-53	3.40102e-51
DCUN1D1	3q26.33	0.465317	9.5765e-53	4.71013e-51
AGO2	8q24.3	0.465238	1.00158e-52	4.90211e-51
ESRP1	8q22.1	0.4649	1.21479e-52	5.93115e-51
CNOT1	16q21	0.464741	1.33041e-52	6.47983e-51
PRELID3B	20q13.32	0.463529	2.65097e-52	1.27873e-50
TDG	12q23.3	0.463226	3.14801e-52	1.51483e-50
CDC5L	6p21.1	0.462252	5.46328e-52	2.61636e-50
TRRAP	7q22.1	0.459454	2.63875e-51	1.25172e-49
TAF5	10q24.33	0.459248	2.96052e-51	1.40103e-49
KIAA1841	2p15	0.459173	3.08673e-51	1.45731e-49
GPR19	12p13.1	0.458638	4.16307e-51	1.95625e-49
KIF21A	12q12	0.458116	5.57101e-51	2.61172e-49
MIS18BP1	14q21.2	0.45793	6.17939e-51	2.89016e-49
MIS18A	21q22.11	0.457886	6.33296e-51	2.95508e-49
UNG	12q24.11	0.457509	7.8127e-51	3.62865e-49
RINT1	7q22.3	0.456613	1.2858e-50	5.91704e-49
ITPR3	6p21.31	0.456336	1.49888e-50	6.88176e-49
U2SURP	3q23	0.45529	2.67345e-50	1.22185e-48
POLD3	11q13.4	0.454412	4.33916e-50	1.96075e-48
YWHAQ	2p25.1	0.454292	4.63769e-50	2.09093e-48
CUL1	7q36.1	0.453999	5.44837e-50	2.44541e-48
LOC399815	10q26.13	0.453603	6.7713e-50	3.03239e-48
PRPF40A	2q23.3	0.453563	6.92131e-50	3.09265e-48
PDSS1	10p12.1	0.452701	1.11104e-49	4.93145e-48
OPA1	3q29	0.452129	1.51861e-49	6.72556e-48
QSER1	11p13	0.45203	1.60334e-49	7.08512e-48
UBAP2	9p13.3	0.451387	2.27725e-49	9.99694e-48
WDR43	2p23.2	0.451245	2.46129e-49	1.07812e-47
CASP8AP2	6q15	0.451223	2.49023e-49	1.08604e-47
RAN	12q24.33	0.45097	2.85931e-49	1.23891e-47
LSG1	3q29	0.450918	2.94088e-49	1.2715e-47
IPO9	1q32.1	0.449919	5.0615e-49	2.18364e-47
POLE	12q24.33	0.44981	5.36978e-49	2.3067e-47
MFN1	3q26.33	0.449797	5.40748e-49	2.31792e-47
WDR12	2q33.2	0.449613	5.97399e-49	2.55528e-47
TIMM8A	Xq22.1	0.449546	6.19672e-49	2.6449e-47
DDX21	10q22.1	0.448986	8.39211e-49	3.56674e-47
SCML2	Xp22.13	0.448318	1.20358e-48	5.08295e-47
FANCG	9p13.3	0.447511	1.8594e-48	7.83608e-47
MTIF2	2p16.1	0.446967	2.49163e-48	1.04565e-46
PSRC1	1p13.3	0.446854	2.64822e-48	1.10904e-46
SLBP	4p16.3	0.446731	2.82815e-48	1.18192e-46
PGAM5	12q24.33	0.446586	3.05769e-48	1.27253e-46
RNASEH1	2p25.3	0.446335	3.49866e-48	1.45303e-46
SRSF1	17q22	0.446196	3.76859e-48	1.5619e-46
SCLT1	4q28.2	0.44616	3.84158e-48	1.58886e-46
PTBP3	9q32	0.445023	7.05792e-48	2.90114e-46
ANP32E	1q21.2	0.444521	9.22294e-48	3.76785e-46
SENP1	12q13.11	0.444313	1.03045e-47	4.19261e-46
HSPD1	2q33.1	0.444275	1.05162e-47	4.27005e-46
OTUD6B	8q21.3	0.444089	1.16107e-47	4.70491e-46
APOBEC3B	22q13.1	0.444054	1.18285e-47	4.78349e-46
SAPCD2	9q34.3	0.443002	2.06839e-47	8.34779e-46
TPI1P2	7q32.1	0.442779	2.32762e-47	9.37509e-46
NOLC1	10q24.32	0.442017	3.48361e-47	1.3947e-45
ANKIB1	7q21.2	0.441205	5.34858e-47	2.12016e-45
SSRP1	11q12.1	0.440964	6.07291e-47	2.40252e-45
YEATS2	3q27.1	0.440948	6.1233e-47	2.41292e-45
PIGW	17q12	0.440661	7.12316e-47	2.79591e-45
FBXO43	8q22.2	0.440591	7.3905e-47	2.89517e-45
RRM2	2p25.1	0.440254	8.82209e-47	3.44251e-45
SELENOI	2p23.3	0.440213	9.01677e-47	3.51163e-45
ARL5B	10p12.31	0.439558	1.27123e-46	4.91263e-45
TRA2B	3q27.2	0.439301	1.45436e-46	5.59871e-45
ZFP69B	1p34.2	0.43915	1.57415e-46	6.03664e-45
EIF2AK2	2p22.2	0.438642	2.05285e-46	7.84236e-45
UBE2V2	8q11.21	0.438174	2.62209e-46	9.94109e-45
TMEM209	7q32.2	0.438074	2.7613e-46	1.04294e-44
CENPM	22q13.2	0.437708	3.34225e-46	1.25998e-44
RNF168	3q29	0.437527	3.6722e-46	1.37918e-44
ANAPC1	2q13	0.437057	4.69005e-46	1.75815e-44
CHAC2	2p16.2	0.437052	4.70366e-46	1.75996e-44
QTRT2	3q13.31	0.436613	5.90842e-46	2.19434e-44
UPF2	10p14	0.43605	7.91043e-46	2.91623e-44
PAICS	4q12	0.435434	1.08796e-45	3.9888e-44
CTSV	9q22.33	0.435078	1.30751e-45	4.77622e-44
PHF6	Xq26.2	0.433689	2.67461e-45	9.68181e-44
AGTPBP1	9q21.33	0.433595	2.80659e-45	1.01412e-43
RAD1	5p13.2	0.433579	2.83015e-45	1.02079e-43
PSIP1	9p22.3	0.43356	2.85881e-45	1.02927e-43
YWHAZ	8q22.3	0.433544	2.88213e-45	1.03581e-43
MCMBP	10q26.11	0.433513	2.92804e-45	1.05042e-43
AMD1	6q21	0.433282	3.29649e-45	1.18049e-43
GTF3C2	2p23.3	0.4327	4.44289e-45	1.58818e-43
USP39	2p11.2	0.432681	4.48655e-45	1.60092e-43
ARMC1	8q13.1	0.432471	4.99578e-45	1.77946e-43
C3ORF67	3p14.2	0.432415	5.14064e-45	1.82456e-43
CHRNA5	15q25.1	0.43193	6.59037e-45	2.32674e-43
ABCE1	4q31.21	0.43174	7.25902e-45	2.55829e-43
VBP1	Xq28	0.431735	7.27875e-45	2.56074e-43
NCBP1	9q22.33	0.43126	9.27689e-45	3.25798e-43
ASAP2	2p25.1|2p24	0.430933	1.0959e-44	3.83526e-43
AMER1	Xq11.2	0.430308	1.50551e-44	5.24622e-43
ATP13A3	3q29	0.430307	1.50693e-44	5.24622e-43
LRPPRC	2p21	0.428985	2.94481e-44	1.00941e-42
LRRCC1	8q21.2	0.428959	2.98487e-44	1.02139e-42
USP13	3q26.33	0.428666	3.46178e-44	1.18256e-42
CDK8	13q12.13	0.428476	3.8088e-44	1.29889e-42
UCHL5	1q31.2	0.428089	4.63103e-44	1.57392e-42
LIN54	4q21.22	0.427966	4.92849e-44	1.66935e-42
MCTS2P	20q11.21	0.42698	8.09619e-44	2.71889e-42
POLR2B	4q12	0.426977	8.1086e-44	2.71889e-42
BMS1	10q11.21	0.426705	9.2952e-44	3.11156e-42
NUP93	16q13	0.426083	1.26986e-43	4.22963e-42
TK1	17q25.3	0.425838	1.43571e-43	4.75828e-42
SYNCRIP	6q14.3	0.42575	1.50007e-43	4.95518e-42
GNL3L	Xp11.22	0.425352	1.83081e-43	6.01792e-42
ZDHHC13	11p15.1	0.425296	1.88262e-43	6.17476e-42
LUC7L2	7q34	0.425224	1.9514e-43	6.38285e-42
RDM1	17q12	0.424874	2.32468e-43	7.56673e-42
NKRF	Xq24	0.424758	2.46255e-43	8.00248e-42
CEP57L1	6q21	0.424703	2.53129e-43	8.21252e-42
PTTG3P	8q13.1	0.424606	2.65657e-43	8.59115e-42
CPSF6	12q15	0.424108	3.40496e-43	1.09583e-41
GPN1	2p23.3	0.424028	3.54351e-43	1.13859e-41
PPIL1	6p21.2	0.423862	3.84687e-43	1.23211e-41
LCLAT1	2p23.1	0.423159	5.45515e-43	1.73887e-41
GPRIN1	5q35.2	0.422975	5.97707e-43	1.89919e-41
SMURF2	17q23.3-q24.1	0.422595	7.2156e-43	2.28909e-41
NSUN2	5p15.31	0.422188	8.8248e-43	2.78635e-41
TUBA1C	12q13.12	0.421939	9.97953e-43	3.14599e-41
LMBR1	7q36.3	0.421812	1.06266e-42	3.3447e-41
RHNO1	12p13.33	0.421345	1.3383e-42	4.18594e-41
DROSHA	5p13.3	0.42095	1.62588e-42	5.0696e-41
PSME4	2p16.2	0.420727	1.81445e-42	5.64002e-41
DOCK7	1p31.3	0.420321	2.21569e-42	6.86589e-41
TEX10	9q31.1	0.42027	2.27202e-42	7.02956e-41
METTL4	18p11.32	0.418218	6.20348e-42	1.90755e-40
NUP210	3p25.1	0.418114	6.5274e-42	2.001e-40
CUL2	10p11.21	0.417985	6.94962e-42	2.12069e-40
CEP76	18p11.21	0.417973	6.99129e-42	2.13016e-40
POLR1A	2p11.2	0.417511	8.75751e-42	2.66021e-40
CNIH2	11q13.2	0.417224	1.00699e-41	3.05423e-40
PDCD10	3q26.1	0.416647	1.33268e-41	4.00563e-40
PPP3R1	2p14	0.416552	1.39575e-41	4.18264e-40
SKA2	17q22	0.416335	1.55041e-41	4.62534e-40
PNO1	2p14	0.41604	1.78881e-41	5.32072e-40
ZNF146	19q13.12	0.415972	1.84904e-41	5.49169e-40
CHAF1A	19p13.3	0.415857	1.9543e-41	5.78715e-40
HLTF	3q24	0.415749	2.05914e-41	6.07964e-40
MTFR1	8q13.1	0.415663	2.14649e-41	6.3189e-40
RIF1	2q23.3	0.415286	2.57618e-41	7.53947e-40
RSRC1	3q25.32	0.414344	4.05744e-41	1.17373e-39
UBXN2A	2p23.3	0.414206	4.33566e-41	1.2524e-39
HNRNPR	1p36.12	0.414033	4.71305e-41	1.3575e-39
NAE1	16q22.1	0.413915	4.98753e-41	1.43449e-39
ATP2A2	12q24.11	0.413843	5.16411e-41	1.48314e-39
STK26	Xq26.2	0.413199	7.03751e-41	2.00394e-39
DARS2	1q25.1	0.413172	7.12667e-41	2.02644e-39
KIF2A	5q12.1	0.413087	7.42592e-41	2.10854e-39
ZNF124	1q44	0.412909	8.08688e-41	2.29296e-39
TGS1	8q12.1	0.412697	8.94998e-41	2.53052e-39
MTHFD1	14q23.3	0.412659	9.113e-41	2.57298e-39
TENT4A	5p15.31	0.412621	9.28077e-41	2.61665e-39
HEATR3	16q12.1	0.411923	1.29623e-40	3.62909e-39
ZC3HAV1L	7q34	0.411775	1.39091e-40	3.88871e-39
UBA6	4q13.2	0.411639	1.48383e-40	4.13696e-39
STARD7	2q11.2	0.411563	1.53907e-40	4.285e-39
TFDP1	13q34	0.41155	1.54882e-40	4.30616e-39
SOS1	2p22.1	0.41116	1.86475e-40	5.16302e-39
LARP4B	10p15.3	0.411121	1.89999e-40	5.25331e-39
KDM1B	6p22.3	0.411073	1.94426e-40	5.3683e-39
ATL2	2p22.2-p22.1	0.410411	2.66304e-40	7.32264e-39
DDX18	2q14.1	0.410242	2.88564e-40	7.92382e-39
EIF4G1	3q27.1	0.410123	3.05381e-40	8.37414e-39
DNAJC2	7q22.1	0.4101	3.0876e-40	8.45522e-39
SSX2IP	1p22.3	0.41009	3.10267e-40	8.48487e-39
HDAC2	6q21	0.409666	3.79397e-40	1.0319e-38
TASOR2	10p15.1	0.409657	3.8102e-40	1.03491e-38
SRSF10	1p36.11	0.40961	3.89471e-40	1.05643e-38
SLC4A1AP	2p23.3	0.408781	5.76631e-40	1.54939e-38
KLHL23	2q31.1	0.408202	7.57919e-40	2.03106e-38
CEBPZ	2p22.2	0.408142	7.79545e-40	2.08343e-38
DHX36	3q25.2	0.407969	8.46179e-40	2.24653e-38
ME2	18q21.2	0.407567	1.02231e-39	2.70696e-38
WDR3	1p12	0.407544	1.03352e-39	2.73303e-38
MAPRE1	20q11.21	0.407448	1.08096e-39	2.85471e-38
ATP2C1	3q22.1	0.407424	1.09344e-39	2.88385e-38
CGAS	6q13	0.407406	1.1029e-39	2.90498e-38
SLC7A5	16q24.2	0.406925	1.38233e-39	3.62666e-38
NUDT21	16q13	0.406373	1.79092e-39	4.68023e-38
PSMC3IP	17q21.2	0.406344	1.81605e-39	4.73972e-38
TMEM65	8q24.13	0.406336	1.8227e-39	4.75088e-38
DCAF7	17q23.3	0.406154	1.98515e-39	5.1676e-38
ADAM17	2p25.1	0.40553	2.65741e-39	6.88176e-38
RNGTT	6q15	0.405292	2.9698e-39	7.6709e-38
GPR180	13q32.1	0.404894	3.57684e-39	9.21507e-38
ABCF2	7q36.1	0.40476	3.80768e-39	9.79719e-38
KDM2B	12q24.31	0.403925	5.61682e-39	1.43782e-37
RUBCN	3q29	0.40391	5.65435e-39	1.4445e-37
TEX30	13q33.1	0.403665	6.33726e-39	1.61398e-37
NUP188	9q34.11	0.403401	7.16216e-39	1.81714e-37
HUWE1	Xp11.22	0.4033	7.50785e-39	1.90243e-37
FAM136A	2p13.3	0.403286	7.5559e-39	1.91219e-37
CEP72	5p15.33	0.40316	8.01066e-39	2.02472e-37
MRS2	6p22.3	0.403014	8.56978e-39	2.16058e-37
PGK1	Xq21.1	0.402373	1.15297e-38	2.88501e-37
ARMC8	3q22.3	0.402322	1.18049e-38	2.9502e-37
FANCE	6p21.31	0.402286	1.20042e-38	2.99626e-37
UBE2S	19q13.42	0.402272	1.20836e-38	3.01233e-37
LRRC8B	1p22.2	0.4022	1.24935e-38	3.10677e-37
SLC25A40	7q21.12	0.402177	1.26258e-38	3.13578e-37
RECQL4	8q24.3	0.401724	1.5562e-38	3.84119e-37
NANP	20p11.21	0.401315	1.87947e-38	4.62771e-37
SNRPA1	15q26.3	0.40108	2.09367e-38	5.13617e-37
TFRC	3q29	0.400837	2.34173e-38	5.73767e-37
LBR	1q42.12	0.400246	3.07316e-38	7.48402e-37
